# Supplementary material for: SynthStrip: skull-stripping for any brain image
Source: Neuroimage. Author manuscript; Available in PMC 2022 Oct 15. (PMC9465771; doi:10.1016/j.neuroimage.2022.119474)
Supplement: 1 [file NIHMS1833287-supplement-1.zip]

Archive with 5 entries (4 files):
- mmc1/
- mmc1/supp_figure_1.pdf
- mmc1/supp_figure_2.pdf
- mmc1/supp_table_1.pdf
- mmc1/supp_table_2.pdf
